# Supplementary material for: High Copy Number Variations Correlate with a Pro-Tumoral Microenvironment and Worse Prognosis in Acral Lentiginous Melanoma
Source: Int J Mol Sci. 2025 Apr 25;26(9):4097. doi: 10.3390/ijms26094097 (PMC12071846; doi:10.3390/ijms26094097)
Supplement: Supplementary file 1 [file ijms-26-04097-s001.zip]

Archive with 1 entries (1 files):
- ijms-3566456-supplementary.pdf
